# Supplementary material for: Identification and Allelopathy of Green Garlic (Allium sativum L.) Volatiles on Scavenging of Cucumber (Cucumis sativus L.) Reactive Oxygen Species
Source: Molecules. 2019 Sep 7;24(18):3263. doi: 10.3390/molecules24183263 (PMC6767350; doi:10.3390/molecules24183263)
Supplement: Supplementary file 1 [file molecules-24-03263-s001.zip]

Archive with 5 entries (5 files):
- Supporting Information-Fan Yang/Figure S1.PNG
- Supporting Information-Fan Yang/Figure S2.PNG
- Supporting Information-Fan Yang/Table S1.pdf
- Supporting Information-Fan Yang/Table S2.pdf
- Supporting Information-Fan Yang/Table S3.PNG
